# Supplementary material for: eDNA metabarcoding of small plankton samples to detect fish larvae and their preys from Atlantic and Pacific waters
Source: Sci Rep. 2021 Mar 31;11:7224. doi: 10.1038/s41598-021-86731-z (PMC8012656; doi:10.1038/s41598-021-86731-z)
Supplement: Supplementary file 1 — Supplementary Tables. [file 41598_2021_86731_MOESM1_ESM.xlsx]

## Sheet: Supplementary Table 1
			Supplementary Table 1. Latitudes of the bucket samples taken overboard during the PS 102 cruise.
	Latitude	Longitude
B001	N 48,49	W 7,26
B002	N 45,37	W 10,4
B003	N 42,18	W 12,01
B004	N 38,28	W 13,11
B005	N 34,92	W 13,98
B006	N 30,96	W 14,84
B007	N 25,8	W 18
B008	N 22,56	W 20,54
B009	N 18,33	W 21,43
B010	N 13,55	W 19,98
B011	N 10,16	W 20,05
B012	N 6,82	W 18,59
B013	N 2,8	W 16,48
B014	S 0,12	W 14,79
B015	S 2,44	W 11,35
B016	S 4,79	W 7,84
B017	S 9,57	W 0,65
B018	S 12,3	W 1,4
B019	S 15,89	W 3,61
B020	S 19,53	W 5,89
B021	S 22,22	W 7,53

## Sheet: Supplementary Table 2
						Supplementary Table 2. HTS results. Sample code, DNA concentration of each sample in ng/µl, number of raw sequences, number of sequences after quality filters, and number of final assigned sequences. Accession numbers of the raw FASTA files at NCBI SRA database.
Sample code	Concentration (ng/µL)	N_Raw sequences	N_seqs after filtering	N_seqs assigned	Accession numbers
West Africa					PRJNA675458; SAMN16708468
C9#WA1	0.446	170445	851	378
C14#WA2	0.108	787567	742	87
C15#WA3	0.408	265851	990	195
C16#WA4	0.236	293315	887	406
RED SEA					PRJNA631156; SAMN14853927
RS	0.254	170127	77349	44305
Polynesia					PRJNA633847; SAMN14971940
RangiroaPort#2	0.53	142735	122595	3812
RangiroaPort#3	0.64	187391	138662	16229
Med-Sea					PRJNA549294; SAMN12082462
Prevost lagoon	0.194	175154	39694	20313
North-Sea					PRJNAS510002; SAMN10592566
NorthSea#1	6.92	50431	4816	4775
NorthSea#2	1.53	195785	10932	9941
NorthSea#3	0.86	75913	3145	2787

## Sheet: Supplementary Table 3
							Supplementary Table 3. List and number of OTUs assigned in each analyzed sample. French Polynesia (RangiroaPort#2, RangiroraPort#3); Red Sea (RS); Prévost Lagoon; West African waters (C9#WA1, C14#WA2, C15#WA3, C16#WA4; North Sea (NorthSea#1, NorthSea#2, NorthSea#3).
French Polynesia
Phylum	Class	Order	Family	Genus/Species	RangPort#2	RangPort#3
Arthropoda	Hexanauplia	Calanoida	Paracalanidae	Paracalanus	0	4401
Arthropoda	Hexanauplia	Cyclopoida	NA	Cyclopoida sp. HE-654.1	32	0
Arthropoda	Malacostraca	Amphipoda	Lysianassidae	Scopelocheirus schellenbergi	251	0
Arthropoda	Malacostraca	Amphipoda	NA	NA	0	0
Chaetognatha	Sagittoidea	Aphragmophora	Sagittidae	Sagitta enflata	0	0
Chordata	Actinopterygii	Acanthuriformes	Acanthuridae	Zebrasoma scopas	0	0
Chordata	Actinopterygii	Blenniiformes	Blenniidae	Blenniella cyanostigma	0	0
Chordata	Actinopterygii	Blenniiformes	Blenniidae	Istiblennius edentulus	0	0
Chordata	Actinopterygii	Labriformes	Labridae	Scarus ghobban	0	0
Chordata	Actinopterygii	NA	Pomacentridae	Chrysiptera brownriggii	0	0
Chordata	Actinopterygii	NA	Pomacentridae	Stegastes albifasciatus	0	0
Chordata	Actinopterygii	Spariformes	Lethrinidae	Lethrinus olivaceus	0	0
Chordata	Actinopterygii	Syngnathiformes	Fistulariidae	Fistularia commersonii	0	0
Chordata	Actinopterygii	Syngnathiformes	Mullidae	Parupeneus pleurostigma	0	0
Chordata	Actinopterygii	Tetraodontiformes	Balistidae	Rhinecanthus aculeatus	0	0
Cnidaria	Anthozoa	Actiniaria	NA	Actiniaria sp. BOLD:ACQ4394	0	0
Cnidaria	Anthozoa	Scleractinia	Mussidae	Favia	0	73
Cnidaria	Anthozoa	Scleractinia	NA	Leptastrea	123	0
Cnidaria	Anthozoa	Scleractinia	Pocilloporidae	Stylophora wellsi	0	0
Cnidaria	Anthozoa	Scleractinia	Poritidae	Porites	0	153
Cnidaria	Hydrozoa	Anthoathecata	Corynidae	Sarsia tubulosa	0	0
Cnidaria	Hydrozoa	Anthoathecata	Eudendriidae	Eudendrium capillare	0	0
Cnidaria	Hydrozoa	Leptothecata	NA	NA	0	0
Cnidaria	Hydrozoa	Leptothecata	Campanulariidae	Clytia sp. 1 JRH-2013	0	0
Mollusca	Gastropoda	NA	Provannidae	Alviniconcha	0	58
Amoebozoa	Discosea	NA	Paramoebidae	Neoparamoeba longipodia	0	174
Porifera	Demospongiae	Clionaida	Clionaidae	Cliona	0	429
Porifera	Demospongiae	Haplosclerida	NA	NA	76	10
Porifera	Demospongiae	Haplosclerida	Chalinidae	__	2	0
Porifera	Demospongiae	Haplosclerida	Niphatidae	Gelliodes	0	0
Porifera	Demospongiae	Poecilosclerida	NA	NA	0	0
Porifera	Demospongiae	Poecilosclerida	Chondropsidae	NA	0	0
Porifera	Demospongiae	Poecilosclerida	Tedaniidae	Tedania	0	0
Porifera	Demospongiae	Polymastiida	Polymastiidae	Polymastia sp. WAMZ12384	0	0
Porifera	Demospongiae	Suberitida	NA	NA	5	55
Porifera	Demospongiae	Suberitida	Halichondriidae	Halichondria panicea	311	0
Porifera	Homoscleromorpha	Homosclerophorida	Plakinidae	Oscarella lobularis	0	0
Xenacoelomorpha	NA	Acoela	Sagittiferidae	Convolutriloba longifissura	141	0
Bacillariophyta	Bacillariophyceae	Bacillariales	Bacillariaceae	NA	0	0
Bacillariophyta	Bacillariophyceae	Bacillariales	Bacillariaceae	Cylindrotheca closterium	747	63
Bacillariophyta	Bacillariophyceae	Bacillariales	Bacillariaceae	Nitzschia sp. BOLD:AAO7110	57	127
Bacillariophyta	Bacillariophyceae	Bacillariales	Bacillariaceae	Psammodictyon panduriforme	0	0
Bacillariophyta	Bacillariophyceae	Bacillariales	Bacillariaceae	Pseudo-nitzschia subcurvata	635	87
Bacillariophyta	Bacillariophyceae	Naviculales	Naviculaceae	Navicula cryptocephala	0	0
Myzozoa	Dinophyceae	Gonyaulacales	Gonyaulacaceae	Protoceratium reticulatum	3979	18796
Myzozoa	Dinophyceae	Suessiales	Suessiaceae	NA	0	0
Myzozoa	Dinophyceae	Suessiales	Suessiaceae	Polarella glacialis	585	0
Myzozoa	Dinophyceae	Suessiales	Symbiodiniaceae	Symbiodinium	0	70
Myzozoa	Dinophyceae	Suessiales	Symbiodiniaceae	Symbiodinium sp. clade A	0	0
Rhodophyta	Florideophyceae	Ceramiales	Rhodomelaceae	NA	0	0
Rhodophyta	Florideophyceae	Ceramiales	Rhodomelaceae	Neosiphonia	0	0
Rhodophyta	Florideophyceae	Ceramiales	Rhodomelaceae	Neosiphonia yendoi	0	272
Rhodophyta	Florideophyceae	Ceramiales	Rhodomelaceae	Polysiphonia caespitosa	0	308
Rhodophyta	Florideophyceae	Ceramiales	Rhodomelaceae	Polysiphonia scopulorum	2168	1669
Rhodophyta	Florideophyceae	Ceramiales	Rhodomelaceae	Pterosiphonia gracilis	0	130
Rhodophyta	Florideophyceae	Corallinales	Corallinaceae	NA	0	0
Rhodophyta	Florideophyceae	Corallinales	Corallinaceae	Amphiroa cf. beauvoisii 2 BNTS-2018	0	0
Rhodophyta	Florideophyceae	Corallinales	Corallinaceae	Haliptilon squamatum	0	0
Rhodophyta	Florideophyceae	Corallinales	Corallinaceae	Hydrolithon reinboldii	0	189
Rhodophyta	Florideophyceae	Corallinales	Corallinaceae	Pneophyllum sp. AR-2015	173	0
Rhodophyta	Florideophyceae	Corallinales	Corallinaceae	Spongites sp. AR-2015	0	0
Rhodophyta	Florideophyceae	Corallinales	Corallinaceae	Titanoderma sp. LAF6735	232	10
Rhodophyta	Florideophyceae	Gelidiales	Gelidiellaceae	Gelidiella flabella	0	0
Rhodophyta	Florideophyceae	Gelidiales	Gelidiellaceae	Gelidiella sp. BOLD:ACV2056	481	50
Rhodophyta	Florideophyceae	Gelidiales	Pterocladiaceae	Pterocladiella caerulescens	6457	199
Rhodophyta	Florideophyceae	Gigartinales	NA	NA	0	52
Rhodophyta	Florideophyceae	Gigartinales	Kallymeniaceae	Euthora timburtonii	3	0
Rhodophyta	Florideophyceae	Gigartinales	Peyssonneliaceae	Peyssonnelia dubyi	0	115
Rhodophyta	Florideophyceae	Gigartinales	Peyssonneliaceae	Peyssonnelia sp. 1 indica	331	0
Rhodophyta	Florideophyceae	Gigartinales	Peyssonneliaceae	Peyssonnelia sp. 1 KRD-2012	0	0
Rhodophyta	Florideophyceae	Gigartinales	Peyssonneliaceae	Sonderopelta coriacea	0	0
Rhodophyta	Florideophyceae	Gigartinales	Solieriaceae	Betaphycus philippinensis	0	300
Rhodophyta	Florideophyceae	Hapalidiales	Hapalidiaceae	Lithothamnion sp. J JLR-2016	107	0
Rhodophyta	Florideophyceae	Hapalidiales	Hapalidiaceae	Lithothamnion sp. VP-2014	0	601
Rhodophyta	Florideophyceae	Hapalidiales	Hapalidiaceae	Mastophoropsis canaliculata	0	0
Rhodophyta	Florideophyceae	Hapalidiales	Hapalidiaceae	Phymatolithon calcareum	0	0
Rhodophyta	Florideophyceae	Nemaliales	Galaxauraceae	Tricleocarpa cylindrica	0	0
Ochrophyta	Phaeophyceae	NA	NA	NA	100	0
Ochrophyta	Phaeophyceae	Dictyotales	Dictyotaceae	Lobophora declerckii	697	150
Ochrophyta	Phaeophyceae	Dictyotales	Dictyotaceae	Lobophora littlerorum	0	296
Ochrophyta	Phaeophyceae	Dictyotales	Dictyotaceae	Padina boergesenii	0	277
Ochrophyta	Phaeophyceae	Dictyotales	Dictyotaceae	Padina haitiensis	0	106
Ochrophyta	Phaeophyceae	Ectocarpales	Acinetosporaceae	Feldmannia irregularis	0	600
Ochrophyta	Phaeophyceae	Ectocarpales	Acinetosporaceae	Feldmannia mitchelliae	188	0
Ochrophyta	Phaeophyceae	Ectocarpales	Acinetosporaceae	Acinetosporaceae sp. 13 AP-2014	0	0
Ochrophyta	Phaeophyceae	Ectocarpales	Chordariaceae	NA	0	0
Ochrophyta	Phaeophyceae	Ectocarpales	Scytosiphonaceae	Colpomenia sinuosa	0	0
Ochrophyta	Phaeophyceae	Ectocarpales	Scytosiphonaceae	Hydroclathrus clathratus	542	59
RED SEA
Phylum	Class	Order	Family	Genus/Species	RS
Arthropoda	Malacostraca	Amphipoda	Gammaridae	Gammarus crinicaudatus	309
Arthropoda	Malacostraca	Euphausiacea	Euphausiidae	Euphausia brevis	217
Arthropoda	Maxillopoda	Calanoida	Aetideidae	Euchirella messinensis	1
Arthropoda	Maxillopoda	Calanoida	Aetideidae	Pseudochirella obtusa	1
Arthropoda	Maxillopoda	Calanoida	Calanidae	Ctenocalanus vanus	243
Arthropoda	Maxillopoda	Calanoida	Calanidae	Undinula vulgaris	6
Arthropoda	Maxillopoda	Calanoida	Calocalanidae	Calocalanus contractus	145
Arthropoda	Maxillopoda	Calanoida	Calocalanidae	Calocalanus sp. 1 AC-2013	45
Arthropoda	Maxillopoda	Calanoida	Calocalanidae	Calocalanus sp. 2 AC-2013	19
Arthropoda	Maxillopoda	Calanoida	Calocalanidae	Calocalanus styliremis	4
Arthropoda	Maxillopoda	Calanoida	Clausocalanidae	Clausocalanus furcatus	7730
Arthropoda	Maxillopoda	Calanoida	Clausocalanidae	Clausocalanus jobei	124
Arthropoda	Maxillopoda	Calanoida	Paracalanidae	Acrocalanus gracilis	51
Arthropoda	Maxillopoda	Calanoida	Paracalanidae	Delibus sp. AC-2013	202
Arthropoda	Maxillopoda	Calanoida	Paracalanidae	Paracalanus aculeatus	1394
Arthropoda	Maxillopoda	Calanoida	Paracalanidae	Paracalanus aff. indicus AC-2013	39
Arthropoda	Maxillopoda	Calanoida	Paracalanidae	Paracalanus denudatus	304
Arthropoda	Maxillopoda	Calanoida	Paracalanidae	Paracalanus indicus	0
Arthropoda	Maxillopoda	Calanoida	Paracalanidae	Paracalanus parvus	2242
Arthropoda	Maxillopoda	Calanoida	Paracalanidae	Paracalanus quasimodo	0
Arthropoda	Maxillopoda	Calanoida	Tortanidae	Tortanus gracilis	1
Arthropoda	Maxillopoda	Calanoida	Tortanidae	Tortanus sp. ToUnJS62.3	0
Arthropoda	Maxillopoda	Cyclopoida	NA	Cyclopoida sp. HE-654.1	9
Arthropoda	Maxillopoda	Cyclopoida	Oithonidae	Oithona simplex	26
Arthropoda	Maxillopoda	Poecilostomatoida	Oncaeidae	Oncaea scottodicarloi	103
Bryozoa	Gymnolaemata	Ctenostomatida	Flustrellidridae	Flustrellidra armata	12
Cnidaria	Anthozoa	Alcyonacea	Alcyoniidae	Lobophytum hsiehi	0
Cnidaria	Anthozoa	Alcyonacea	Alcyoniidae	Rhytisma fulvum	0
Cnidaria	Anthozoa	Alcyonacea	Alcyoniidae	Sarcophyton tumulosum	0
Cnidaria	Anthozoa	Alcyonacea	Alcyoniidae	Sinularia slieringsi	0
Cnidaria	Anthozoa	Alcyonacea	Cornulariidae	Cervera atlantica	0
Cnidaria	Hydrozoa	Hydroida	Campanulariidae	Bonneviella regia	35
Cnidaria	Hydrozoa	Hydroida	Corynidae	Sarsia tubulosa	5
Cnidaria	Hydrozoa	Hydroida	Mitrocomidae	Cyclocanna welshi	4
Cnidaria	Hydrozoa	Siphonophora	Prayidae	Praya reticulata	3
Echinodermata	Echinoidea	Spatangoida	Loveniidae	Lovenia sp. TH-2010	61
Mollusca	Gastropoda	NA	Amphibulimidae	Gaeotis nigrolineata	7
Chordata	Aves	Passeriformes	Turdidae	Turdus merula	1
Chordata	Chondrichthyes	Rajiformes	Rajidae	Raja clavata	1
Chordata	Mammalia	Cetacea	Phocoenidae	Neophocaena phocaenoides	338
Ascomycota	Eurotiomycetes	Eurotiales	Aspergillaceae	Penicillium albocoremium	20
Ascomycota	Eurotiomycetes	Eurotiales	Aspergillaceae	Penicillium polonicum	2
Ascomycota	Eurotiomycetes	Eurotiales	Aspergillaceae	Penicillium venetum	4
Bacillariophyta	Bacillariophyceae	NA	Bacillariaceae	Pseudo-nitzschia delicatissima	8
Bacillariophyta	Bacillariophyceae	NA	Bacillariaceae	Pseudo-nitzschia subcurvata	2
NA	Dinophyceae	Gonyaulacales	Amphidomataceae	Azadinium poporum	3
NA	Dinophyceae	Gonyaulacales	Ceratiaceae	Neoceratium fusus	5
NA	Dinophyceae	Gonyaulacales	Ceratiaceae	Neoceratium lineatum	2
NA	Dinophyceae	Gonyaulacales	Gonyaulacaceae	Alexandrium ostenfeldii	6
NA	Dinophyceae	Gonyaulacales	Gonyaulacaceae	Protoceratium reticulatum	181
NA	Dinophyceae	Gymnodiniales	Gymnodiniaceae	Lepidodinium chlorophorum	66
NA	Dinophyceae	Gymnodiniales	Gymnodiniaceae	Togula jolla	1
NA	Dinophyceae	Gymnodiniales	Kareniaceae	Karlodinium sp. RS-24	4
NA	Dinophyceae	Gymnodiniales	Kareniaceae	Karlodinium veneficum	64
NA	Dinophyceae	Gymnodiniales	Kareniaceae	uncultured Kareniaceae	98
NA	Dinophyceae	NA	NA	uncultured dinoflagellate	318
NA	Dinophyceae	NA	NA	uncultured Peridinium	3
NA	Dinophyceae	Peridiniales	Peridiniaceae	Kryptoperidinium foliaceum	4
NA	Dinophyceae	Peridiniales	Peridiniaceae	Scrippsiella cf. lachrymosa	0
NA	Dinophyceae	Peridiniales	Peridiniaceae	Scrippsiella sp. CS-297	5
NA	Dinophyceae	Peridiniales	Protoperidiniaceae	Protoperidinium cf. depressum	135
NA	Dinophyceae	Suessiales	Symbiodiniaceae	Symbiodinium sp. clade A	4
NA	Dinophyceae	Thoracosphaerales	NA	Thoracosphaera heimii	1
NA	Florideophyceae	Ceramiales	Rhodomelaceae	Chondrophycus sp. ARS-2011	88
NA	Florideophyceae	Ceramiales	Rhodomelaceae	Herposiphonia sp. ARS-2011	4
NA	Florideophyceae	Ceramiales	Rhodomelaceae	Laurencia crustiformans	1
NA	Florideophyceae	Ceramiales	Rhodomelaceae	Laurencia nidifica	52
NA	Florideophyceae	Ceramiales	Rhodomelaceae	Polysiphonia howei	7
NA	Florideophyceae	Corallinales	Corallinaceae	Lithophyllum kotschyanum	6
NA	Florideophyceae	Nemaliales	Galaxauraceae	Galaxaura filamentosa	1
NA	NA	Peronosporales	NA	Phytophthora boehmeriae	1
NA	NA	Peronosporales	NA	Phytophthora cinnamomi	8
NA	NA	Peronosporales	NA	Phytophthora heveae	171
NA	NA	Peronosporales	NA	Phytophthora katsurae	88
NA	NA	Peronosporales	NA	Phytophthora megakarya	2
NA	NA	Peronosporales	NA	Phytophthora pseudosyringae	7
NA	NA	Peronosporales	NA	Phytophthora sojae	9
NA	NA	Peronosporales	NA	Phytophthora sp. P1200	33
NA	NA	Peronosporales	Peronosporaceae	Peronospora radii	56
NA	NA	Pythiales	Pythiaceae	Pythium attrantheridium	1
PREVOST LAGOON
Phylum	Class	Order	Family	Genus/Species	Prevost Lagoon
Arthropoda	Insecta	Coleoptera	Scarabaeidae	Dichotomius nisus	1
Arthropoda	Insecta	Diptera	Drosophilidae	Drosophila sulfurigaster	1
Arthropoda	Malacostraca	Amphipoda	Gammaridae	Gammarus crinicaudatus	1432
Arthropoda	Maxillopoda	Calanoida	Acartiidae	Acartia clausii	211
Arthropoda	Maxillopoda	Calanoida	Acartiidae	Acartia tonsa	251
Arthropoda	Maxillopoda	Cyclopoida	Oithonidae	Oithona similis	16
Arthropoda	Maxillopoda	Poecilostomatoida	Sapphirinidae	Copilia quadrata	1
Arthropoda	Maxillopoda	Poecilostomatoida	Splanchnotrophidae	Splanchnotrophus angulatus	1748
Ascomycota	Dothideomycetes	Capnodiales	Cladosporiaceae	Cladosporium bruhnei	10
Ascomycota	Dothideomycetes	Capnodiales	Cladosporiaceae	Cladosporium herbarum	2
Ascomycota	Dothideomycetes	Capnodiales	Cladosporiaceae	Cladosporium tenuissimum	3677
Ascomycota	Eurotiomycetes	Eurotiales	Aspergillaceae	Penicillium chrysogenum	380
Ascomycota	Eurotiomycetes	Eurotiales	Aspergillaceae	Penicillium confertum	1
Bacillariophyta	Bacillariophyceae	Bacillariales	Bacillariaceae	Bacillaria paxillifer	1
Bacillariophyta	Bacillariophyceae	Bacillariales	Bacillariaceae	Nitzschia longissima	2
Bacillariophyta	Coscinodiscophyceae	Chaetocerotales	Chaetocerotaceae	Chaetoceros socialis	34
Bacillariophyta	Coscinodiscophyceae	Thalassiosirales	Skeletonemataceae	Skeletonema marinoi	71
Bacillariophyta	Fragilariophyceae	Fragilariales	Fragilariaceae	Asterionellopsis thurstonii	44
Bacillariophyta	Mediophyceae	Lithodesmiales	Lithodesmiaceae	Lithodesmium variabile	94
Bryozoa	Gymnolaemata	Cheilostomatida	Cryptosulidae	Cryptosula pallasiana	9
Bryozoa	Gymnolaemata	Ctenostomatida	Vesiculariidae	Amathia sp. n. 2 AW-2014	2
Chordata	Actinopteri	Mugiliformes	Mugilidae	Chelon labrosus	345
Chordata	Actinopteri	Mugiliformes	Mugilidae	Mugil cephalus	1
Chordata	Actinopteri	NA	Moronidae	Dicentrarchus labrax	114
Chordata	Ascidiacea	Enterogona	Ascidiidae	Ascidia ahodori	22
Cnidaria	Anthozoa	Actiniaria	Actiniidae	Anthopleura midori	11
Mollusca	Bivalvia	Mytiloida	Mytilidae	Mytilus galloprovincialis	8
Mollusca	Bivalvia	Mytiloida	Mytilidae	Mytilus sp. CHLF6	10
Mollusca	Gastropoda	NA	Limapontiidae	Ercolania viridis	26
Mollusca	Gastropoda	Nudibranchia	Aeolidiidae	Spurilla neapolitana	179
NA	Dinophyceae	Dinophysiales	Dinophysiaceae	Dinophysis acuminata	410
NA	Dinophyceae	Dinophysiales	Dinophysiaceae	Dinophysis sp. PL9-13	43
NA	Dinophyceae	Dinophysiales	Dinophysiaceae	Dinophysis sp. PL9-19	7
NA	Dinophyceae	Dinophysiales	Dinophysiaceae	Dinophysis sp. PL9-3	3
NA	Dinophyceae	Gonyaulacales	Amphidomataceae	Azadinium obesum	110
NA	Dinophyceae	Gonyaulacales	Gonyaulacaceae	Alexandrium affine	1
NA	Dinophyceae	Gonyaulacales	Gonyaulacaceae	Alexandrium catenella	1
NA	Dinophyceae	Gonyaulacales	Gonyaulacaceae	Alexandrium minutum	28
NA	Dinophyceae	Gonyaulacales	Gonyaulacaceae	Alexandrium ostenfeldii	4
NA	Dinophyceae	Gonyaulacales	Gonyaulacaceae	Alexandrium sp. RFS-2009a	2
NA	Dinophyceae	Gonyaulacales	Gonyaulacaceae	Gonyaulax sp. AC551	34
NA	Dinophyceae	Gymnodiniales	Gymnodiniaceae	Gymnodinium sp. CCMP425	5
NA	Dinophyceae	Gymnodiniales	Gymnodiniaceae	Lepidodinium chlorophorum	6
NA	Dinophyceae	Gymnodiniales	Kareniaceae	Karenia brevis	5
NA	Dinophyceae	Gymnodiniales	Kareniaceae	Karlodinium veneficum	520
NA	Dinophyceae	NA	NA	Levanderina fissa	709
NA	Dinophyceae	NA	NA	uncultured dinoflagellate	2392
NA	Dinophyceae	NA	NA	uncultured Peridinium	11
NA	Dinophyceae	Peridiniales	Oxytoxaceae	uncultured Thecadinium	6
NA	Dinophyceae	Peridiniales	Peridiniaceae	Peridinium inconspicuum	29
NA	Dinophyceae	Peridiniales	Peridiniaceae	Peridinium sp. ES18-113	2
NA	Dinophyceae	Peridiniales	Pfiesteriaceae	Cryptoperidiniopsis sp. CCMP2784	2
NA	Dinophyceae	Peridiniales	Pfiesteriaceae	Cryptoperidiniopsis sp. CCMP2786	1
NA	Dinophyceae	Peridiniales	Pfiesteriaceae	Pfiesteriaceae sp. CCMP1874	21
NA	Dinophyceae	Peridiniales	Pfiesteriaceae	Pfiesteriaceae sp. CCMP2836	1
NA	Dinophyceae	Peridiniales	Protoperidiniaceae	Protoperidinium cf. depressum	140
NA	Dinophyceae	Peridiniales	Thoracosphaeraceae	Scrippsiella cf. precaria	765
NA	Dinophyceae	Peridiniales	Thoracosphaeraceae	Scrippsiella precaria	1
NA	Dinophyceae	Peridiniales	Thoracosphaeraceae	Scrippsiella sp. CS-297	4742
NA	Dinophyceae	Peridiniales	Thoracosphaeraceae	Scrippsiella sp. DINOB785-08	1
NA	Dinophyceae	Peridiniales	Thoracosphaeraceae	Scrippsiella sweeneyae	2
NA	Dinophyceae	Peridiniales	Thoracosphaeraceae	Thoracosphaera heimii	1185
NA	Dinophyceae	Prorocentrales	Prorocentraceae	Prorocentrum levis	14
NA	Dinophyceae	Prorocentrales	Prorocentraceae	Prorocentrum micans	389
NA	Dinophyceae	Prorocentrales	Prorocentraceae	Prorocentrum sp. ES18-118	1
NA	Dinophyceae	Prorocentrales	Prorocentraceae	uncultured Prorocentrum	2
NA	Dinophyceae	Suessiales	Suessiaceae	Protodinium simplex	1
NA	Dinophyceae	Suessiales	Symbiodiniaceae	Symbiodinium sp. clade A	13
WEST AFRICA
Phylum	Class	Order	Family	Genus/Species	C9#WA1	C14#WA2	C15#WA3	C16#WA4
Arthropoda	Branchiopoda	Diplostraca	Podonidae	Evadne spinifera	4	0	0	0
Arthropoda	Hexanauplia	Calanoida	Clausocalanidae	Clausocalanus furcatus	660	2818	2	0
Arthropoda	Hexanauplia	Calanoida	Clausocalanidae	Clausocalanus furcatus	753	3267	3	0
Arthropoda	Hexanauplia	Calanoida	Clausocalanidae	Clausocalanus furcatus	679	2164	1	0
Arthropoda	Hexanauplia	Calanoida	Clausocalanidae	Clausocalanus furcatus	154	551	0	0
Arthropoda	Hexanauplia	Calanoida	Clausocalanidae	Clausocalanus furcatus	626	2630	7	0
Arthropoda	Hexanauplia	Calanoida	Clausocalanidae	Clausocalanus furcatus	1	19	2383	0
Arthropoda	Hexanauplia	Calanoida	Clausocalanidae	Clausocalanus furcatus	234	799	0	0
Arthropoda	Hexanauplia	Calanoida	Clausocalanidae	Clausocalanus furcatus	158	659	0	0
Arthropoda	Hexanauplia	Calanoida	Clausocalanidae	Clausocalanus furcatus	269	1030	0	0
Arthropoda	Hexanauplia	Calanoida	Paracalanidae	Delibus nudus	560	0	0	7593
Arthropoda	Hexanauplia	Calanoida	Paracalanidae	Delibus nudus	346	0	0	5431
Arthropoda	Hexanauplia	Calanoida	Paracalanidae	Delibus nudus	369	0	0	6387
Arthropoda	Hexanauplia	Calanoida	Paracalanidae	Delibus nudus	41	0	0	590
Arthropoda	Hexanauplia	Calanoida	Paracalanidae	Delibus nudus	70	0	0	1195
Arthropoda	Hexanauplia	Calanoida	Paracalanidae	Delibus nudus	46	0	0	648
Arthropoda	Hexanauplia	Calanoida	Paracalanidae	Delibus nudus	10	0	0	159
Arthropoda	Hexanauplia	Calanoida	Paracalanidae	Delibus nudus	8	0	0	100
Arthropoda	Hexanauplia	Calanoida	Paracalanidae	Delibus nudus	33	0	0	330
Arthropoda	Hexanauplia	Calanoida	Paracalanidae	Paracalanus nanus	322	0	0	0
Arthropoda	Malacostraca	Euphausiacea	Euphausiidae		0	0	0	215
Mollusca	Bivalvia	Ostreoida	Ostreidae	Crassostrea gigas	0	0	602	0
Mollusca	Bivalvia	Ostreoida	Ostreidae	Crassostrea gigas	0	0	656	0
Mollusca	Bivalvia	Ostreoida	Ostreidae	Crassostrea gigas	0	0	270	0
Mollusca	Bivalvia	Ostreoida	Ostreidae	Crassostrea gigas	0	0	252	0
Chordata	Actinopteri	Clupeiformes	Engraulidae	Engraulis encrasicolus	0	0	800	1
Chordata	Actinopteri	Clupeiformes	Engraulidae	Engraulis encrasicolus	0	0	344	0
Chordata	Actinopteri	Clupeiformes	Engraulidae	Engraulis encrasicolus	0	0	118	0
Chordata	Actinopteri	Clupeiformes	Engraulidae	Engraulis encrasicolus	0	0	143	0
Chordata	Actinopteri	Salmoniformes	Salmonidae	Salmo trutta	0	0	1	0
Chordata	Actinopteri	Salmoniformes	Salmonidae	Salmo trutta	0	0	2	0
Chordata	Actinopteri	Salmoniformes	Salmonidae	Salmo trutta	0	0	1	0
Chordata	Actinopteri	Salmoniformes	Salmonidae	Salmo trutta	0	0	1	0
Chordata	Actinopteri	Salmoniformes	Salmonidae		2	0	0	0
Chordata	Chondrichthyes	Carcharhiniformes	Carcharhinidae	Prionace glauca	2001	0	2746	3648
Chordata	Chondrichthyes	Carcharhiniformes	Carcharhinidae	Prionace glauca	1020	0	1474	2045
Chordata	Chondrichthyes	Carcharhiniformes	Carcharhinidae	Prionace glauca	7	0	9	26
Chordata	Chondrichthyes	Carcharhiniformes	Carcharhinidae	Prionace glauca	45	0	58	103
Chordata	Chondrichthyes	Carcharhiniformes	Carcharhinidae	Prionace glauca	15	0	10	27
Chordata	Chondrichthyes	Carcharhiniformes	Carcharhinidae	Prionace glauca	115	0	94	133
Chordata	Chondrichthyes	Carcharhiniformes	Carcharhinidae	Prionace glauca	0	0	57	2
Chordata	Chondrichthyes	Carcharhiniformes	Carcharhinidae	Prionace glauca	186	0	368	310
Chordata	Chondrichthyes	Carcharhiniformes	Carcharhinidae	Prionace glauca	947	1	980	1286
Chordata	Chondrichthyes	Carcharhiniformes	Carcharhinidae	Prionace glauca	26	0	42	48
Chordata	Chondrichthyes	Carcharhiniformes	Carcharhinidae	Prionace glauca	2	0	3	7
Chordata	Chondrichthyes	Carcharhiniformes	Carcharhinidae	Prionace glauca	0	0	22	0
Chordata	Chondrichthyes	Carcharhiniformes	Scyliorhinidae	Scyliorhinus canicula	797	0	0	0
Chordata	Chondrichthyes	Carcharhiniformes	Scyliorhinidae	Scyliorhinus canicula	439	0	0	0
Chordata	Chondrichthyes	Carcharhiniformes	Scyliorhinidae	Scyliorhinus canicula	254	0	0	0
Chordata	Chondrichthyes	Carcharhiniformes	Scyliorhinidae	Scyliorhinus canicula	151	0	0	0
Chordata	Chondrichthyes	Rajiformes	NA	Rajiformes sp. BOLD:AAA4356	9496	1	21927	2366
Chordata	Chondrichthyes	Rajiformes	NA	Rajiformes sp. BOLD:AAA4361	1	2066	1891	1870
Chordata	Chondrichthyes	Rajiformes	NA	Rajiformes sp. BOLD:AAA4361	0	1586	959	1500
Chordata	Chondrichthyes	Rajiformes	NA	Rajiformes sp. BOLD:AAA4361	0	647	436	552
Chordata	Chondrichthyes	Rajiformes	NA	Rajiformes sp. BOLD:AAA4361	0	8	6	7
Chordata	Chondrichthyes	Rajiformes	NA	Rajiformes sp. BOLD:AAA4361	0	2	4	2
Chordata	Chondrichthyes	Rajiformes	NA	Rajiformes sp. BOLD:AAA4361	0	119	275	82
Chordata	Chondrichthyes	Rajiformes	NA	Rajiformes sp. BOLD:AAA4361	0	8	15	9
Chordata	Chondrichthyes	Rajiformes	Rajidae	Raja clavata	0	930	563	823
Chordata	Chondrichthyes	Rajiformes	Rajidae	Raja clavata	0	163	107	170
Chordata	Chondrichthyes	Rajiformes	Rajidae	Raja clavata	0	26	38	29
Chordata	Chondrichthyes	Rajiformes	Rajidae	Raja clavata	0	315	247	314
Chordata	Chondrichthyes	Rajiformes	Rajidae	Raja clavata	0	66	95	84
Chordata	Chondrichthyes	Rajiformes	Rajidae	Raja clavata	0	27	13	35
Chordata	Chondrichthyes	Rajiformes	Rajidae	Raja clavata	0	1038	557	1050
Chordata	Chondrichthyes	Rajiformes	Rajidae	Raja clavata	0	101	107	113
Chordata	Chondrichthyes	Rajiformes	Rajidae	Raja clavata	0	25	11	15
Chordata	Chondrichthyes	Rajiformes	Rajidae	Raja clavata	2	93	41	137
Chordata	Chondrichthyes	Rajiformes	Rajidae	Raja clavata	0	42	36	26
Chordata	Chondrichthyes	Rajiformes	Rajidae	Raja clavata	0	16	7	8
Chordata	Chondrichthyes	Rajiformes	Rajidae	Raja clavata	0	0	1	0
Chordata	Chondrichthyes	Rajiformes	Rajidae	Raja clavata	0	91	32	35
Chordata	Chondrichthyes	Rajiformes	Rajidae	Raja clavata	0	176	157	129
Chordata	Chondrichthyes	Rajiformes	Rajidae	Raja clavata	0	402	225	349
Chordata	Chondrichthyes	Rajiformes	Rajidae	Raja clavata	0	146	136	158
Chordata	Chondrichthyes	Rajiformes	Rajidae	Raja clavata	1	68	112	82
Chordata	Chondrichthyes	Rajiformes	Rajidae	Raja clavata	0	212	83	153
Chordata	Chondrichthyes	Rajiformes	Rajidae	Raja clavata	0	4	2	13
Chordata	Chondrichthyes	Rajiformes	Rajidae	Raja clavata	0	194	171	193
Chordata	Chondrichthyes	Rajiformes	Rajidae	Raja clavata	0	65	76	70
Chordata	Chondrichthyes	Rajiformes	Rajidae	Raja clavata	0	763	355	792
Chordata	Chondrichthyes	Rajiformes	Rajidae	Raja clavata	0	10	7	6
Chordata	Chondrichthyes	Rajiformes	Rajidae	Raja clavata	0	19	14	14
Chordata	Chondrichthyes	Rajiformes	Rajidae	Raja clavata	0	3	74	8
Chordata	Chondrichthyes	Rajiformes	Rajidae	Raja clavata	0	43	38	55
Chordata	Chondrichthyes	Rajiformes	Rajidae	Raja clavata	0	3	9	9
Chordata	Chondrichthyes	Rajiformes	Rajidae		0	0	1	0
Chordata	Chondrichthyes	Rajiformes			0	3	9	9
Chordata	Mammalia	Artiodactyla	Delphinidae	Tursiops truncatus	2	0	3	0
Chordata	Mammalia	Artiodactyla	Delphinidae	Tursiops truncatus	1	0	1	0
Chordata	Mammalia	Artiodactyla	Delphinidae	Tursiops truncatus	391	41	330	31
Chordata	Mammalia	Artiodactyla	Delphinidae	Tursiops truncatus	189	25	86	11
Chordata	Mammalia	Artiodactyla	Delphinidae		4243	531	4315	384
Chordata	Mammalia	Artiodactyla	Delphinidae		3060	305	1694	149
Chordata	Mammalia	Artiodactyla	Delphinidae		28632	3412	17615	1531
Chordata	Mammalia	Artiodactyla	Delphinidae		737	80	468	38
Chordata	Mammalia	Artiodactyla	Delphinidae		543	68	588	38
Chordata	Mammalia	Artiodactyla	Delphinidae		151	20	134	10
Chordata	Mammalia	Artiodactyla	Delphinidae		680	79	496	33
Chordata	Mammalia	Artiodactyla	Delphinidae		1539	204	1423	127
Chordata	Mammalia	Artiodactyla	Delphinidae		121	11	159	14
Chordata	Mammalia	Artiodactyla	Delphinidae		1250	126	523	73
Chordata	Mammalia	Artiodactyla	Delphinidae		149	20	190	19
Chordata	Mammalia	Artiodactyla	Delphinidae		79	6	111	5
Chordata	Mammalia	Artiodactyla	Delphinidae		1180	178	1169	98
Chordata	Mammalia	Artiodactyla	Delphinidae		592	64	246	19
Chordata	Mammalia	Artiodactyla	Delphinidae		127	13	115	5
Chordata	Mammalia	Artiodactyla	Delphinidae		80	18	104	4
Chordata	Mammalia	Artiodactyla	Delphinidae		357	47	375	26
Chordata	Mammalia	Artiodactyla	Delphinidae		47	2	59	3
NA	Dinophyceae	Gonyaulacales	Amphidomataceae		23	0	0	0
NA	Dinophyceae	Gonyaulacales	Amphidomataceae		16	0	0	0
NORTH SEA
Phylum	Class	Order	Family	Genus/Species	NorthSea#1	NorthSea#2	NorthSea#3
Arthropoda	Maxillopoda	Calanoida	Acartiidae	Acartia clausii	0	4	307
Arthropoda	Maxillopoda	Calanoida	Centropagidae	Centropages chierchiae	0	1	0
Arthropoda	Maxillopoda	Calanoida	Centropagidae	Centropages typicus	15	11	0
Arthropoda	Maxillopoda	Calanoida	Paracalanidae	Paracalanus parvus	955	12	9804
Arthropoda	Maxillopoda	Pedunculata	Lepadidae	Lepas anatifera	5	0	0
Bacillariophyta	Coscinodiscophyceae	Chaetocerotales	Attheyaceae	Attheya longicornis	9	0	0
Bacillariophyta	Coscinodiscophyceae	Chaetocerotales	Chaetocerotaceae	Chaetoceros socialis	21	0	0
Bacillariophyta	Coscinodiscophyceae	Coscinodiscales	Coscinodiscaceae	Coscinodiscus wailesii	0	1	0
Bacillariophyta	Coscinodiscophyceae	Melosirales	Stephanopyxidaceae	Stephanopyxis turris	465	98	84
Bacillariophyta	Coscinodiscophyceae	Thalassiosirales	Skeletonemataceae	Skeletonema marinoi	1	0	0
Bacillariophyta	Coscinodiscophyceae	Thalassiosirales	Thalassiosiraceae	Thalassiosira nordenskioeldii	16	0	0
Bacillariophyta	Mediophyceae	Hemiaulales	Hemiaulaceae	Eucampia zodiacus	97	0	2
Bacillariophyta	Mediophyceae	Lithodesmiales	Lithodesmiaceae	Ditylum brightwellii	547	179	109
Bryozoa	Gymnolaemata	Ctenostomatida	Alcyonidiidae	Alcyonidium verrilli	2	0	0
Chordata	Actinopteri	Gadiformes	Gadidae	Merlangius merlangus	1	0	0
Chordata	Actinopteri	Gadiformes	Merlucciidae	Merluccius capensis	1	0	0
Chordata	Actinopteri	Salmoniformes	Salmonidae	Salmo salar	0	16	8
Cnidaria	Hydrozoa	Leptothecata	Campanulariidae	Clytia languida	1	0	0
Cnidaria	Hydrozoa	Leptothecata	Campanulariidae	Clytia sp. 1 SL-2013	4	0	0
Cnidaria	Hydrozoa	Leptothecata	Campanulariidae	Clytia sp. 2 SL-2013	5	0	0
Cnidaria	Hydrozoa	Leptothecata	Campanulariidae	Eucheilota maculata	3	0	0
Cnidaria	Hydrozoa	Leptothecata	Campanulariidae	Obelia sp. 1 SL-2013	0	0	8
Cnidaria	Hydrozoa	Leptothecata	Campanulariidae	Obelia sp. 2 SL-2013	2	0	0
Echinodermata	Holothuroidea	Aspidochirotida	Holothuriidae	Holothuria forskali	1	0	0
Mollusca	Bivalvia	Mytiloida	Mytilidae	Mytilus edulis	1	0	0
Mollusca	Cephalopoda	NA	NA	Cephalopoda environmental sample	2	0	0
Mollusca	Cephalopoda	Teuthida	Ommastrephidae	Dosidicus gigas	4	0	0
Myzozoa	Dinophyceae	Dinophysiales	Dinophysiaceae	Dinophysis acuminata	11	0	0
Myzozoa	Dinophyceae	Dinophysiales	Dinophysiaceae	Dinophysis sp. PL9-13	5	0	0
Myzozoa	Dinophyceae	Gonyaulacales	Amphidomataceae	Azadinium obesum	101	1	8
Myzozoa	Dinophyceae	Gonyaulacales	Ceratiaceae	Neoceratium fusus	360	25	28
Myzozoa	Dinophyceae	Gonyaulacales	Ceratiaceae	Neoceratium lineatum	28	0	2
Myzozoa	Dinophyceae	Gonyaulacales	Ceratiaceae	Neoceratium longipes	1	0	0
Myzozoa	Dinophyceae	Gonyaulacales	Ceratiaceae	Neoceratium symmetricum	100	0	1
Myzozoa	Dinophyceae	Gonyaulacales	Gonyaulacaceae	Alexandrium affine	134	1	18
Myzozoa	Dinophyceae	Gonyaulacales	Gonyaulacaceae	Alexandrium minutum	96	4	20
Myzozoa	Dinophyceae	Gonyaulacales	Gonyaulacaceae	Alexandrium ostenfeldii	1	0	0
Myzozoa	Dinophyceae	Gonyaulacales	Gonyaulacaceae	Alexandrium sp. RFS-2009a	3	0	0
Myzozoa	Dinophyceae	Gonyaulacales	Gonyaulacaceae	Alexandrium tamarense	2	0	0
Myzozoa	Dinophyceae	Gonyaulacales	Gonyaulacaceae	Protoceratium reticulatum	2	0	0
Myzozoa	Dinophyceae	Gonyaulacales	NA	Lingulodinium polyedrum	1	0	0
Myzozoa	Dinophyceae	Gymnodiniales	Gymnodiniaceae	Akashiwo sanguinea	108	4	0
Myzozoa	Dinophyceae	Gymnodiniales	Kareniaceae	Karenia brevis	1	0	0
Myzozoa	Dinophyceae	Gymnodiniales	Kareniaceae	Karlodinium sp. RS-24	15	2	0
Myzozoa	Dinophyceae	Gymnodiniales	Kareniaceae	Karlodinium veneficum	95	1	0
Myzozoa	Dinophyceae	Gymnodiniales	Kareniaceae	uncultured Kareniaceae	14	0	1
Myzozoa	Dinophyceae	Lophodiniales	Lophodiniaceae	Woloszynskia sp. CS-341	7	1	3
Myzozoa	Dinophyceae	NA	NA	uncultured dinoflagellate	847	42	62
Myzozoa	Dinophyceae	NA	NA	uncultured Peridinium	1	0	0
Myzozoa	Dinophyceae	Peridiniales	Ostreopsidaceae	Coolia monotis	2	0	0
Myzozoa	Dinophyceae	Peridiniales	Oxytoxaceae	uncultured Thecadinium	82	3	12
Myzozoa	Dinophyceae	Peridiniales	Peridiniaceae	Peridinium inconspicuum	6	0	0
Myzozoa	Dinophyceae	Peridiniales	Peridiniaceae	Peridinium sp. ES18-112	1	0	0
Myzozoa	Dinophyceae	Peridiniales	Pfiesteriaceae	Cryptoperidiniopsis sp. CCMP2784	4	0	0
Myzozoa	Dinophyceae	Peridiniales	Protoperidiniaceae	Protoperidinium cf. depressum	182	8	10
Myzozoa	Dinophyceae	Peridiniales	Thoracosphaeraceae	Scrippsiella cf. precaria	1	0	0
Myzozoa	Dinophyceae	Peridiniales	Thoracosphaeraceae	Scrippsiella sp. CS-297	2	0	0
Myzozoa	Dinophyceae	Peridiniales	Thoracosphaeraceae	Scrippsiella sp. DINOB785-08	2	0	0
Myzozoa	Dinophyceae	Peridiniales	Thoracosphaeraceae	Scrippsiella sp. MH-3	0	0	1
Myzozoa	Dinophyceae	Peridiniales	Thoracosphaeraceae	Scrippsiella trochoidea	8	0	0
Myzozoa	Dinophyceae	Peridiniales	Thoracosphaeraceae	Thoracosphaera heimii	13	1	0
Myzozoa	Dinophyceae	Prorocentrales	Prorocentraceae	Prorocentrum micans	2	0	0
Myzozoa	Dinophyceae	Prorocentrales	Prorocentraceae	Prorocentrum sp. ES18-114	2	0	0
Myzozoa	Dinophyceae	Prorocentrales	Prorocentraceae	Prorocentrum sp. ES18-119	0	0	1
Myzozoa	Dinophyceae	Prorocentrales	Prorocentraceae	uncultured Prorocentrum	4	0	0
Amoebozoa	Discosea	NA	NA	Squamamoeba japonica	2	0	0
